# Supplementary material for: Immune Checkpoint Profiling in Humanized Breast Cancer Mice Revealed Cell-Specific LAG-3/PD-1/TIM-3 Co-Expression and Elevated PD-1/TIM-3 Secretion
Source: Cancers (Basel). 2023 May 4;15(9):2615. doi: 10.3390/cancers15092615 (PMC10177290; doi:10.3390/cancers15092615)
Supplement: Supplementary file 1 [file cancers-15-02615-s001.zip]

Archive with 1 entries (1 files):
- cancers-2333141-supplementary.pdf
